# Supplementary material for: Echocardiographic Changes in Dogs with Stage B2 Myxomatous Mitral Valve Disease Treated with Pimobendan Monotherapy
Source: Vet Sci. 2024 Nov 25;11(12):594. doi: 10.3390/vetsci11120594 (PMC11680358; doi:10.3390/vetsci11120594)
Supplement: Supplementary file 1 [file vetsci-11-00594-s001.zip]

Archive with 2 entries (2 files):
- Supplementary data (full MMVD data set-2 sheets).xlsx
- vetsci-3256944-Supplementary Figures.pdf
