# Supplementary material for: Echocardiographic Changes in Dogs with Stage B2 Myxomatous Mitral Valve Disease Treated with Pimobendan Monotherapy
Source: Vet Sci. 2024 Nov 25;11(12):594. doi: 10.3390/vetsci11120594 (PMC11680358; doi:10.3390/vetsci11120594)
Supplement: Supplementary file 1 [file vetsci-11-00594-s001.zip › Supplementary data (full MMVD data set-2 sheets).xlsx]

## Sheet: DATA BY PATIENT
Name	Case num	Breed	DOB	Sex	BW (Kg)	Date of exam	Age	Exam	LA/Ao	LVIDDN	LVIDSN	LVIDD	LVPWD	LVPWD/LVIDD	MR vel (m/s)	period post pimo	group	Group			Days
	Pimo.01	Cocker spaniel	2002-02-03	FN	10	2016-05-09	14	1	1.63	2.05	1.38	41	8.7	0.212195	6.08	0	T0	1			0
	Pimo.01	Cocker spaniel	2002-02-03	FN	10.5	2016-08-22	14	2	1.52	2.12	1.42	42.3	7.4	0.174941	7.12	3	T3	2			105
	Pimo.01	Cocker spaniel	2002-02-03	FN	10	2016-12-07	14	3	1.54	1.94	1.27	38.2	10	0.26178	5.98	6	T6	3			212
	Pimo.01	Cocker spaniel	2002-02-03	FN	10.5	2017-05-15	15	4	1.63	2.12	1.48	42.4	8	0.188679	6.13	12	T12	4			371
	Pimo.01	Cocker spaniel	2002-02-03	FN	10.2	2017-11-06	15	5	1.92	1.88	1.36	37.2	9	0.241935	5.71	17	T>12	5			546
	Pimo.02	Jack Russell terrier	2010-05-15	MN	7.5	2016-10-31	6	1	2.52	1.95	0.89	35.2	4.9	0.139205	5.76	0	T0	1			0
	Pimo.02	Jack Russell terrier	2010-05-15	MN	6.5	2017-04-27	6	2	2.35	1.55	0.95	27.6	6.1	0.221014	5.75	5	T6	3			178
	Pimo.02	Jack Russell terrier	2010-05-15	MN	7.4	2017-08-10	7	3	2.02	1.63	1	29.4	6.5	0.221088	4.99	9	T12	4			283
	Pimo.03	CKCS	2010-12-16	M	13.4	2016-07-14	5	1	1.65	1.9	0.57	40.7	6.4	0.157248	6.59	0	T0	1			0
	Pimo.03	CKCS	2010-12-16	M	12.4	2016-11-24	5	2	1.37	1.57	0.69	33.9	14.7	0.433628	6.78	4	T6	3			133
	Pimo.04	Cross	2006-06-17	m	20.6	2017-11-13	11	1	1.7	2	1.21	49.23	8.93	0.181393	7.12	0	T0	1			0
	Pimo.04	Cross	2006-06-17	m	20.2	2018-06-26	12	2	1.8	1.8	1.2	46.68	9.44	0.202228	7	7	T12	4			225
	Pimo.05	cross	2007-12-05	mn	9.5	2018-07-31	10	1	1.7	1.76	1.18	34.1	5.1	0.14956	6.1	0	T0	1			0
	Pimo.05	Cross	2007-12-05	mn	9.5	2018-10-08	10	2	1.2	1.59	0.98	31	5.4	0.174194	6.5	2	T3	2			69
	Pimo.06	CKCS	2009-02-09	FN	11.2	2016-03-02	7	1	1.91	1.78	0.91	36.3	14.7	0.404959	6.26	0	T0	1			0
	Pimo.06	CKCS	2009-02-09	FN	11.1	2016-06-15	7	2	1.63	1.75	0.66	35.6	8.1	0.227528	5.66	3	T3	2			105
	Pimo.06	CKCS	2009-02-09	FN	10.8	2016-10-19	7	3	1.62	1.68	0.64	33.9	7.4	0.218289	6	7	T12	4			231
	Pimo.06	CKCS	2009-02-09	FN	10.5	2017-02-01	7	4	1.74	1.77	0.6	35.6	7.8	0.219101	6.23	10	T12	5			336
	Pimo.07	CKCS	2011-05-01	fn	11.2	2017-04-10	5	1	1.74	1.7	0.9	34.98	7.77	0.222127	6.17	0	T0	1			0
	Pimo.07	CKCS	2011-05-01	fn	11.6	2017-09-19	6	2	1.6	1.6	0.88	32.6	7.35	0.22546	n/a	5	T6	3			162
	Pimo.08	Chihuahua	2007-07-16	M	2	2016-09-08	9	1	1.66	1.71	0.84	21	3.2	0.152381	5.59	0	T0	1			0
	Pimo.08	Chihuahua	2007-07-16	M	2.1	2017-03-14	9	2	1.82	1.49	0.57	19	5.2	0.273684	6.19	6	T6	3			187
	Pimo.09	Border collie	2007-09-21	FN	20	2017-09-04	9	1	1.89	1.88	1.21	45.3	8.1	0.178808	5.64	0	T0	1			0
	Pimo.09	Border collie	2007-09-21	FN	20	2017-10-05	10	2	1.62	1.28	0.74	31	9.5	0.306452	6.05	1	T3	2			31
	Pimo.10	Cocker spaniel	2005-05-17	MN	13.4	2016-08-30	11	1	1.7	2.16	1.38	46.4	9.5	0.204741	5.95	0	T0	1			0
	Pimo.10	Cocker spaniel	2005-05-17	MN	13.7	2016-11-24	11	2	1.75	2.03	1.41	43.9	7.3	0.166287	6.26	2	T3	2			86
	Pimo.11	Miniature Schnauzer	2004-06-02	FN	5.8	2016-04-04	11	1	1.98	1.88	0.92	31.1	9.1	0.292605	5.61	0	T0	1			0
	Pimo.11	Miniature Schnauzer	2004-06-02	FN	5.9	2016-07-11	12	2	2.18	1.9	0.91	32	7.6	0.2375	5.37	3	T3	2			98
	Pimo.11	Miniature Schnauzer	2004-06-02	FN	5.9	2016-10-25	12	3	1.71	1.77	0.81	29.8	7	0.234899	5.94	6	T6	3			204
	Pimo.11	Miniature Schnauzer	2004-06-02	FN	5.9	2017-04-27	12	4	1.79	1.92	0.81	32.4	9.4	0.290123	6.11	12	T12	4			388
	Pimo.12	CKCS	2007-04-08	mn	10	2018-03-12	10	1	2.5	1.98	1.13	39	7.5	0.192308	6.2	0	T0	1			0
	Pimo.12	CKCS	2007-04-08	mn	9	2018-09-04	11	2	2	2	1.02	41	7.5	0.182927	6.5	5	T6	3			176
	Pimo.13	CKCS	2010-04-20	FN	9	2016-09-21	6	1	1.67	1.76	0.9	34	8.4	0.247059	5.81	0	T0	1			0
	Pimo.13	CKCS	2010-04-20	FN	9.4	2017-03-14	6	2	1.96	1.96	1.07	37.8	7	0.185185	6.36	5	T6	3			174
	Pimo.13	CKCS	2010-04-20	FN	9.4	2017-06-14	7	3	1.88	2.18	1.18	42.3	6.8	0.160757	5.37	8	T12	4			266
	Pimo.14	Maltese	2012-01-01	fn	4.8	2018-04-26	6	1	1.7	1.8	0.99	28.1	5.05	0.179715	5.8	0	T0	1			0
	Pimo.14	Maltese	2012-01-01	fn	4.3	2018-07-10		2	1.5	1.9	0.99	29.8	6.29	0.211074	5.94	2	T3	2			75
	Pimo.15	CKCS	2005-08-14	FN	10.2	2016-04-04	10	1	1.65	1.97	1.03	39	6.9	0.176923	5.5	0	T0	1			0
	Pimo.15	CKCS	2005-08-14	FN	9.9	2016-07-04	10	2	1.67	2.08	0.84	40.9	5.5	0.134474	6.26	3	T3	2			91
	Pimo.15	CKCS	2005-08-14	FN	10	2016-10-19	11	3	1.55	1.88	0.81	37	7	0.189189	5.4	6	T6	3			198
	Pimo.15	CKCS	2005-08-14	FN	10.2	2017-02-01	11	4	1.83	1.94	0.95	38.3	8.5	0.221932	5.9	9	T12	4			303
	Pimo.15	CKCS	2005-08-14	FN	10	2017-08-03	11	5	1.9	2.08	0.84	40.9	5.5	0.134474	6.26	15	T>12	5			486
	Pimo.16	CKCS	2006-10-28	FN	6.7	2015-06-03	8	1	1.81	1.87	1.25	32.6	7.2	0.220859	5.48	0	T0	1			0
	Pimo.16	CKCS	2006-10-28	FN	6.7	2015-09-16	8	2	1.86	1.9	1.27	33.2	6.8	0.204819	5.17	3	T3	2			105
	Pimo.16	CKCS	2006-10-28	FN	6.3	2016-01-20	9	3	1.76	1.75	1.05	28.6	7	0.244755	3.1	7	T12	4			231
	Pimo.16	CKCS	2006-10-28	FN	6.5	2016-07-20	9	4	1.6	1.75	1.02	30.3	6.7	0.221122	5.82	13	T>12	5			413
	Pimo.16	CKCS	2006-10-28	FN	6.4	2017-01-26	10	5	1.58	1.87	1.16	32.3	6.8	0.210526	5.31	19	T>12	6			603
	Pimo.16	ckcs	2006-10-28	FN	6.5	2017-07-27	10	6	1.54	2.27	1.31	38.4	9.6	0.25	5.68	25	T>12	7			785
	Pimo.17	CKCS	2007-04-26	F	8.9	2017-05-18	10	1	2.57	2.33	1.29	44.4	7.1	0.15991	5.65	0	T0	1			0
	Pimo.17	CKCS	2007-04-26	F	8.7	2017-06-26	10	2	1.93	2.04	1.19	38.4	7.7	0.200521	6.32	1	T3	2			39
	Pimo.17	CKCS	2007-04-26	f	8.8	2017-10-26	10	3	1.91	1.8	0.9	33.7	7.9	0.234421	5.57	5	T6	3			161
	Pimo.18	CKCS	2005-04-07	MN	10	2016-01-20	10	1	1.78	2.2	1.1	43.3	6.4	0.147806	6.43	0	T0	1			0
	Pimo.18	CKCS	2005-04-07	MN	10	2016-04-18	11	2	1.78	2.2	1.23	43.3	6.2	0.143187	5.57	2	T3	2			89
	Pimo.18	CKCS	2005-04-07	MN	9.5	2016-07-20	11	3	1.82	2.25	1.13	43.5	6.6	0.151724	5.49	6	T6	3			182
	Pimo.18	CKCS	2005-04-07	MN	9.5	2016-10-20	11	4	1.8	2.17	1.06	40.7	7.6	0.186732	6	9	T12	4			274
	Pimo.18	CKCS	2005-04-07	MN	9.4	2017-01-25	11	5	2	2.33	1.02	45	7.8	0.173333	5.17	12	T12	5			371
	Pimo.19	ckcs	2007-08-04	mn	9.3	2016-09-05	9	1	1.60674	2.1	1.39	41.07	8.67	0.211103	5.97	0	T0	1			0
	Pimo.19	ckcs	2007-08-04	mn	9.3	2016-12-01	9	2	1.5	2.28	1.36	43.85	7.12	0.162372	n/a	2	T3	2			87
	Pimo.19	ckcs	2007-08-04	mn	9.6	2018-03-12	10	3	2.04762	1.95	1.28	37.47	10.28	0.274353	n/a	18	T>12	5			553
	Pimo.20	Chihuahua	2009-04-07	fn	2.1	2018-03-27	8	1	1.8	1.7	0.7	21.43	7.03	0.328045	5.24	0	T0	1			0
	Pimo.20	Chihuahua	2009-04-07	fn	2.2	2018-05-03	9	2	1.7	1.9	0.7	23.45	6.62	0.282303	7.27	1	T3	2			37
	Pimo.20	Chihuahua	2009-04-07	fn	2.1	2018-06-28	9	3	1.5	1.84	0.8	22.83	6.12	0.268068	4.4	3	T3	3			93
	Pimo.21	CKCS	2008-06-10	MN	10	2016-11-14	8	1	1.82	1.75	0.83	34.4	10.4	0.302326	5.74	0	T0	1			0
	Pimo.21	CKCS	2008-06-10	MN	9.4	2016-12-14	8	2	1.8	1.71	0.87	33	8.8	0.266667	5.76	1	T3	2			30
	Pimo.21	CKCS	2008-06-10	MN	8.9	2017-05-31	8	3	2.01	2.11	1.15	40.2	7.9	0.196517	5.7	6	T6	3			198
	Pimo.21	ckcs	2008-06-10	M	8	2017-10-04	9	4	2.29	1.98	1.11	37.9	9	0.237467	5.83	9	T12	4			324
	Pimo.22	Poodle	2001-07-02	mn	5	2016-08-15	15	1	2.56	1.9	0.88	29.9	5.95	0.198997	4.7	0	T0	1			0
	Pimo.22	Poodle	2001-07-02	mn	4.8	2016-09-12	15	2	2.2	1.7	0.86	27.9	5.51	0.197491	5.2	1	T3	2			28
	Pimo.23	CKCS	2003-05-09	MN	8	2015-07-09	12	1	1.94	2.46	1.41	45.3	5.6	0.12362	6.09	0	T0	1			0
	Pimo.23	CKCS	2003-05-09	MN	9	2015-10-08	12	2	2.08	2.24	1.15	42.7	6.7	0.156909	6.81	2	T3	2			91
	Pimo.23	CKCS	2003-05-09	MN	9.5	2016-01-13	12	3	2.25	2.52	1.59	48.9	7.3	0.149284	5.54	6	T6	3			188
	Pimo.23	CKCS	2003-05-09	MN	9.7	2016-05-04	12	4	2.3	2.54	1.47	49.6	6	0.120968	5.69	6	T6	4			300
	Pimo.23	CKCS	2003-05-09	MN	9.3	2016-09-28	13	5	2.58	2.45	1.42	47.2	7	0.148305	5.27	14	T>12	5			447
	Pimo.24	Cross	2008-02-03	FN	10.8	2016-06-23	8	1	1.91	1.82	0.92	36.6	6.8	0.185792	5.05	0	T0	1			0
	Pimo.24	Cross	2008-02-03	FN	10.8	2016-12-19	8	2	1.58	1.65	0.94	33.2	8.2	0.246988	6.23	5	T6	3			179
	Pimo.24	Cross	2008-02-03	FN	11	2017-06-28	9	3	1.43	1.9	1.04	38.4	7.1	0.184896	5.89	12	T12	4			370
	Pimo.24	Cross	2008-02-03	FN	10.5	2017-12-20	9	4	1.97	2.08	0.93	42.4	6.1	0.143868	6.19	17	T>12	5			545

## Sheet: DATAcontrol group
Name	Case num	Breed	DOB	Sex	BW (Kg)	Date of exam	Age	Exam	LA/Ao early diastole	LVIDDN	LVIDSN	MR Vmax	LVPWD	LVIDD	LVPWD/LVIDD			Exam 1	Exam 2	TIME between
	Cont.01	CKCS	22/10/2007	M	16.7	2015-06-03	7	1	1.6	1.79	0.89	7.44	7.4	41	0.180488			2015-06-03	2015-12-02	182
	Cont.02	Norfolk Terrier	2005-10-26	FN	8	20/3/2014	8	1	1.92	2.03	0.95	6.05	6.5	36.9	0.176152			2014-03-20	24/11/2014	249
	Cont.03	CKCS	17/9/2007	MN	8.8	2014-06-11	7	1	1.77	1.71	0.9	n/a	7.7	32.4	0.237654			2014-06-11	27/7/2015	411
	Cont.04	Bichon Frise	2005-07-12	FN	10	26/1/2015	9	1	1.85	1.91	1.01	6.03	5.9	37.6	0.156915			2015-01-26	20/4/2015	84
	Cont.05	CKCS	2007-01-06	M	7.3	14/11/2013	6	1	1.61	1.84	0.57	6.48	7.7	33	0.233333			2013-11-14	2014-07-07	235
	Cont.06	Chihuahua	2005-09-07	FN	3.8	16/5/2013	7	1	2.05	1.73	0.78	5.48	4.5	25.6	0.175781			2013-05-16	15/8/2013	91
	Cont.07	Yorkshire terrier	2002-07-10	MN	7.3	2013-12-11	11	1	1.99	1.87	1.03	6.17	7.3	33.6	0.217262			2013-12-11	13/2/2014	64
	Cont.01	CKCS	22/10/007	M	17.1	2015-12-02	8	2	1.62	1.77	0.92	6.06	9.5	40.8	0.232843
	Cont.02	Norfolk Terrier	26/10/2005	FN	7.7	24/11/2014	9	2	1.56	1.95	0.94	5.99	5.7	36	0.158333
	Cont.03	CKCS	2007-09-17	MN	9	27/7/2015	7	2	1.74	2.14	1.03	6.3	7	40.8	0.171569
	Cont.04	Bichon Frise	2005-07-12	FN	9.5	20/4/2015	9	2	1.5	1.94	1.25	5.64	6.2	37.7	0.164456
	Cont.05	CKCS	2007-01-06	M	7.3	2014-07-07	7	2	1.42	1.85	0.9	5.61	8.9	33.2	0.268072
	Cont.06	Chihuahua	2005-09-07	FN	3.8	15/8/2013	7	2	1.86	1.66	0.7	5.3	5.7	25.8	0.22093
	Cont.07	Yorkshire terrier	2002-07-10	MN	7.6	13/2/2014	11	2	2.15	2.11	1.24	5.35	7.8	38.3	0.203655
